# Supplementary material for: Optimized Method for the Identification of Candidate Genes and Molecular Maker Development Related to Drought Tolerance in Oil Palm (Elaeis guineensis Jacq.)
Source: Plants (Basel). 2022 Sep 4;11(17):2317. doi: 10.3390/plants11172317 (PMC9460821; doi:10.3390/plants11172317)
Supplement: Supplementary file 1 [file plants-11-02317-s001.zip]

Archive with 1 entries (1 files):
- plants-1897770-supplementary.pdf
